# Supplementary material for: A tool for estimating antiretroviral medication coverage for HIV-infected women during pregnancy (PMTCT-ACT)
Source: Glob Health Res Policy. 2019 Oct 15;4:29. doi: 10.1186/s41256-019-0121-3 (PMC6794749; doi:10.1186/s41256-019-0121-3)
Supplement: Supplementary file 1 — Additional file 1. PMTCT-ACT.do. Information on file format. STATA do file (version 15). [file 41256_2019_121_MOESM1_ESM.do]

*******************************************************************************************************************************************
*
*
*
* 										The PMTCT ART Coverage Tool (PMTCT-ACT) 
*										(Original version, January 18, 2019; Updated April 11, 2019)
*
*										Developed by Bruce Larson, Nafisa Halim, Peter Rockers
*
*										
*										This tool is freely available for use and further adaptation or development.
*
*										Please reference as:  Larson, BA, Halim, N, Rockers, P, The PMTCT ART Coverage Tool (PMTCT-ACT),
*										Boston University School of Public Health, Boston, MA, USA, 2019
*
*										There are 5 main parts to PMTCT-ACT (this do file).  Each is labeled below.  
*
*
*
*
********************************************************************************************************************************************


********************************************************************************************************************************************
*
*
*
*
*
*															PART 1
*
*	Use 0 -- Basic dataset.dta
*
*	
*
*	RUN  PART 1 OF THIS DO FILE TO CREATE DAYS ON ART FOR EACH DATE FOR EACH PATIENT IN THE DATA SET.
*
*	
*
*********************************************************************************************************************************************


sort ID date

by ID: egen dateonart = min(date)						/* first prescription date in dataset is the date on ART  */

by ID: generate daysonart = date - dateonart			/* For each date, how many days is the patient on ART */

format %td dateonart									/* Just formats dateonart variable */

drop date

move daysonart daysarvs


tsset ID daysonart										/* sets as panel data for STATA but unbalanced*/

tsfill, full											/* creates a balanced panel with daysonart going from 0 to 834 (max in the data)*/

tsappend, add(200)										/* adds extra observations to have the time variable span the length of follow up needed */
 
 
 *  So now a full balaneced panel dataset that has 0-834+200 observations (daysonart) for each ID
  
 *  If an analysis needs to cover a longer time period (e.g., another 18  months after delivery, the add(200) option would need to be expanded.
 
 
 *  Save dataset as 1 - Full Panel after Part 1.dta


************************************************************************************************************************************************
*
*
*													PART 2
*
*
* PART 2  -- CREATE WIDE DATASET (ONE OBSERVATION PER ID) TO PREPARE DATASET FOR THE PILL COUNT CALCULATOR
*
*
*
*		
*
************************************************************************************************************************************************


reshape wide deliverydate ANCdate dateonart daysarvs, i(ID) j(daysonart)


* THE MOVE/RENAME CODE BELOW CLEANS UP THE THREE TIME VARIABLES THAT ARE CONSTANT FOR EACH PATIENT.


move deliverydate0 daysarvs0

rename deliverydate0 date_delivery

move ANCdate0 daysarvs0

rename ANCdate0 date_ANC

move dateonart0 daysarvs0

rename dateonart0 date_beginart

drop deliverydate* ANCdate* dateonart*


* Save dataset as 2 - Wide Data Set after Part 2.dta


************************************************************************************************************************************************
*
*
*													PART 3
*
*
* PART 3  -- 	THIS PART OF THE DO FILE INCLUDES THE "PILL COUNT CALCULATOR" 
*
*

* TO BEGIN, A VARIABLE "DAYS_WITHOUT" IS CREATED THAT HAS TO BE LARGE ENOUGH TO COVER THE MAXIMUM TIME PERIOD NEEDED FOR YOUR ANALYSIS.
*
* FOR EXAMPLE HERE, WE USE 1000 DAYS (BECAUSE ID 1 WAS ON ARVS SLIGHTLY MORE THAT 2 YEARS BEFORE DELIVERY, 1000 DAYS IS ADEQUATE)
*
* 
*
* IF SOMEONE STARTED ARVS 5 YEARS BEFORE THEIR DELIVERY DATE, YOU NEED TO HAVE AT LEAST 5*365 HERE TO COVER THE PERIOD TO DELIVERY.  
*
* IF A STUDY IS GOING TO FOLLOW WOMEN INTO THE POST PARTUM PERIOD (FORE EXAMPLE 18 MONTHS AFTER DELIVERY) THEN MORE DAYS NEED TO BE ADDED.
* 
* NOTE:  YOU HAVE TO CHANGE THE STARTING DAYS_WITHOUT VARIABLE (from 1000 or another number) IN THREE PLACES BELOW I(as noted).
*
*
*
************************************************************************************************************************************************


set more off

gen days_without = 1000											/* ONE */
gen drugs_0 = daysarvs0
replace days_without = 999 if drugs_0 != 0						/* TWO 1000 - 1  */
gen drugs_has = .

local j = 0
forvalues i = 1(1)999 {											/* THREE 1000 - 1 */
	local j = `i' - 1
			gen drugs_`i' = drugs_`j' + daysarvs`i' - 1 if drugs_`j' != 0 & daysarvs`i' != .
			replace drugs_`i' = daysarvs`i' if drugs_`j' == 0 & daysarvs`i' != .
			replace drugs_`i' = drugs_`j' - 1 if daysarvs`i' == .
			replace drugs_`i' = 0 if drugs_`i' < 0
			replace drugs_has = (drugs_`i' != 0)
			replace days_without = days_without - drugs_has
			
}

* 
*
* 	Now drop some variables that are not needed before reshaping as long (panel data)


drop daysarvs* /*drugs_received_today*/ drugs_has days_without


reshape long drugs_ , i(ID) j(daysonarvs)


*  We now have a balanced panel with time measured as daysonarvs running from 0 to 999 for each patient.

*  The variables drugs_ shows the number of days of ART on hand that day. 
 
*  With a standard once a day, fixed-does triple combination pill, there is one pill per day.  

* Save this panel data set as 3 -- Final panel dataset with pill counts after Part 3.dta


************************************************************************************************************************************************
*
*
*													PART 4
*
*
* PART 4  -- Now need to create additional time variables that link each daysonarvs to that date in relation to the date of delivery
*            and then create a full panel dataset
*
*  			
*
*
*************************************************************************************************************************************************


* First create a date variable that just shows the calendar date for exact daysonarvs variable in the data set

gen date = date_beginart + daysonarvs

format %td date


* And then create a new variable "daystodelivery"


gen daystodelivery = date - date_delivery	


*			daystodelivery is the time variable for estimating ARV coverage during differnt PMTCT periods
*			(e.g., -24 weeks to delivery, 1 years after delivery, etc.)

* And last, create a variable "hasarvs" on that day that is 0 if drugs_ == 0 and 1 if drugs_ > 0. 
					

generate hasarvs = 0

replace hasarvs = 1 if drugs_ > 0


**** New -- Now create a full balance panel with daystodelivery as the time variable


tsset ID daystodelivery
tsfill, full
replace hasarvs = 0 if hasarvs == .

** NOW FILL IN VARIABLES THAT ARE CONSTANT IN THE DATA SET


bysort ID (date_delivery) : replace date_delivery = date_delivery[_n-1] if missing(date_delivery) 

bysort ID (date_ANC) : replace date_ANC = date_ANC[_n-1] if missing(date_ANC) 

bysort ID (date_beginart) : replace date_beginart = date_beginart[_n-1] if missing(date_beginart) 


* sort again as panel

 
sort ID daystodelivery


* Now fill in missing dates due to tsset, full

replace date = date_delivery + daystodelivery if date == .


replace daysonarvs = date - date_beginart if daysonarvs == .


* optional -- delete observations before conception (days to delivery < -280) and beyond the evaluation period (example below is one year, so 365 days)

drop if daystodelivery < -280

drop if daystodelivery > 365


*			Save as 4 -- Final panel dataset after Part 4


**************************************************************************************************************************************************
*
*
*
*											Part 5 -- Collapse panel dataset over period of time for final outcome creation
*
*
*
*
***************************************************************************************************************************************************


*		This example is for Primary Outcome 1 -- ARV coverage during the final 24 weeks of pregnancy (daystodelivery between -168 to day 0)
*		Create the final coverage variable (e.g., coverage_85p below meaning 85% of days were covered with ARVs between -168 and 0)


collapse (max) daysonarvs date_delivery date_ANC date_beginart (sum)hasarvs if daystodelivery >= -168 & daystodelivery <= 0, by(ID)


* could collapse over other periods (e.g., final 8 weeks or pregnancy, first 24 weeks post partum, and so on).


label variable daysonarvs "(max) daysonarvs (days from initiation to delivery)"


* Note:  In this example, in the collapsed dataset, "daysonarvs" is how many days the women was on ARVs at the time of delivery.
*  For example, daysonarvs = 90 means the women initiated ART 90 days before delivery; daysonarvs = -90 means the women 
*  initiated 90 days after delivery.


label variable hasarvs "(sum) hasarvs (number of days with ARVs during collapsing period)"


gen coverage_24 = hasarvs/168


* Note: if alternative period (such as final 8 weeks of pregnancy, then need to chance 168 in previously line to appropriate number).


gen coverage_85p = 0

replace coverage_85p = 1 if coverage_24 >= 0.85
 

* Could be adjusted to any other coverage level.
 

 
* Save collapsed data set as 5 -- Final outcome 24 weeks to delivery


* DONE
